# Supplementary material for: Participation in a Short-Term Socialization and Training Program Improved Kennel-Raised Dog Welfare
Source: Animals (Basel). 2026 Feb 4;16(3):485. doi: 10.3390/ani16030485 (PMC12897358; doi:10.3390/ani16030485)
Supplement: Supplementary file 1 [file animals-16-00485-s001.zip]

Archive with 2 entries (2 files):
- IngTableS1_121125.pdf
- IngFigS1_121225.pdf
